# Supplementary material for: Alginate–Chitosan Gel Microbeads for PhiKZ Encapsulation as a Model of Bacteriophage Delivery to Combat Pseudomonas aeruginosa
Source: Gels. 2026 Jun 17;12(6):544. doi: 10.3390/gels12060544 (PMC13298530; doi:10.3390/gels12060544)
Supplement: Supplementary file 1 [file gels-12-00544-s001.zip]

Archive with 1 entries (1 files):
- gels-4314239-supplementary.pdf
